# Supplementary material for: Increased Arterial Responsiveness to Angiotensin II in Mice Conceived by Assisted Reproductive Technologies
Source: Int J Mol Sci. 2022 Nov 1;23(21):13357. doi: 10.3390/ijms232113357 (PMC9654033; doi:10.3390/ijms232113357)
Supplement: Supplementary file 1 [file ijms-23-13357-s001.zip]

Archive with 1 entries (1 files):
- ijms-1958065 - supplementary.pdf
